# Supplementary material for: Genomic-based transmission analysis of carbapenem-resistant Pseudomonas aeruginosa at a tertiary care centre in Cologne (Germany) from 2015 to 2020
Source: JAC Antimicrob Resist. 2022 May 20;4(3):dlac057. doi: 10.1093/jacamr/dlac057 (PMC9122648; doi:10.1093/jacamr/dlac057)
Supplement: dlac057_Supplementary_Data [file dlac057_supplementary_data.zip]

Archive with 2 entries (2 files):
- Table_S1.xlsx
- Figure_S1.jpg
