# Supplementary material for: Genomic-based transmission analysis of carbapenem-resistant Pseudomonas aeruginosa at a tertiary care centre in Cologne (Germany) from 2015 to 2020
Source: JAC Antimicrob Resist. 2022 May 20;4(3):dlac057. doi: 10.1093/jacamr/dlac057 (PMC9122648; doi:10.1093/jacamr/dlac057)
Supplement: dlac057_Supplementary_Data [file dlac057_supplementary_data.zip › Table_S1.xlsx]

## Sheet: Table S1
Table S1. Minimum inhibitory concentration (MIC, mg/L) values of 16 antibiotic agents and resistome analysis by ResFinder of 55 bacterial isolates (Isolates are ordered by cloncal complex and date of isolation). Isolate PSA-2020-03 was not cultivable for MIC testing (n.d., not deteminded). Please note that the reference method for fosfomycin is agar dilution and deviations can occur with this met…
	MIC results																Acquired resistance genes								Basic data
Strain no.	Piperacillin	Piperacillin-Tazobactam	Ceftazidime	Cefepime	Ceftolozane-Tazobactam	Ceftazidime-Avibactam	Imipenem	Meropenem	Aztreonam	Gentamicin	Tobramycin	Amikacin	Ciprofloxacin	Levofloxacin	Colistin	Fosfomycin	Beta-lactam resistance	Aminoglycoside resistance	Fluoroquinolone and aminoglycoside resistance	Phenicol resistance	Fosfomycin resistance	Sulphonamide resistance	Trimethoprim resistance	Tetracycline resistance	Date (mo - yr)	ST	cgMLST cluster
PSA-2015-07	32	32/4	16	>8	>8/4	>8/4	>8	>16	8	4	>32	>32	>8	>8	≤1	≤16	blaOXA-50,blaPAO-like,blaVIM-2	aacA29-like,aph(3')-IIb-like		catB7-like	fosA-like	sul1			2015-12-10	ST111	1
PSA-2015-08	32	32/4	16	>8	>8/4	>8/4	>8	>16	8	4	>32	>32	>8	>8	≤1	≤16	blaOXA-50,blaPAO-like,blaVIM-2	aacA29-like,aph(3')-IIb-like		catB7-like	fosA-like	sul1			2015-12-24	ST111	1
PSA-2016-01	32	32/4	16	>8	>8/4	>8/4	>8	>16	8	4	>32	>32	>8	>8	≤1	≤16	blaOXA-50,blaPAO-like,blaVIM-2	aacA29-like,aph(3')-IIb-like		catB7-like	fosA-like	sul1			2016-02-21	ST111	1
PSA-2016-03	32	32/4	16	>8	>8/4	>8/4	>8	>16	8	4	>32	>32	>8	>8	≤1	≤16	blaOXA-50,blaPAO-like,blaVIM-2	aacA29-like,aph(3')-IIb-like		catB7-like	fosA-like	sul1			2016-04-07	ST111	1
PSA-2016-04	32	32/4	16	>8	>8/4	>8/4	>8	>16	8	4	>32	>32	>8	>8	≤1	≤16	blaOXA-50,blaPAO-like,blaVIM-2	aacA29-like,aph(3')-IIb-like		catB7-like	fosA-like	sul1			2016-04-21	ST111	1
PSA-2016-07	32	16/4	16	>8	>8/4	>8/4	>8	>16	4	4	>32	>32	>8	>8	≤1	≤16	blaOXA-50,blaPAO-like,blaVIM-2	aacA29-like,aph(3')-IIb-like		catB7-like	fosA-like	sul1			2016-10-28	ST111	1
PSA-2016-10	>32	32/4	32	>8	>8/4	>8/4	>8	>16	8	4	>32	>32	>8	>8	2	≤16	blaOXA-50,blaPAO-like,blaVIM-2	aacA29-like,aph(3')-IIb-like		catB7-like	fosA-like	sul1			2016-12-05	ST111	1
PSA-2016-11	32	32/4	16	>8	>8/4	>8/4	>8	>16	4	4	>32	>32	>8	>8	≤1	≤16	blaOXA-50,blaPAO-like,blaVIM-2	aacA29-like,aph(3')-IIb-like		catB7-like	fosA-like	sul1			2016-12-12	ST111	1
PSA-2017-03	32	32/4	16	>8	>8/4	>8/4	>8	>16	8	4	>32	>32	>8	>8	≤1	≤16	blaOXA-50,blaPAO-like,blaVIM-2	aacA29-like,aph(3')-IIb-like		catB7-like	fosA-like	sul1			2017-07-11	ST111	1
PSA-2017-06	32	32/4	16	>8	>8/4	>8/4	>8	>16	4	4	>32	>32	>8	>8	≤1	≤16	blaOXA-50,blaPAO-like,blaVIM-2	aacA29-like,aph(3')-IIb-like		catB7-like	fosA-like	sul1			2017-10-09	ST111	1
PSA-2017-07	32	32/4	16	>8	>8/4	>8/4	>8	>16	8	4	>32	>32	>8	>8	≤1	≤16	blaOXA-50,blaPAO-like,blaVIM-2	aacA29-like,aph(3')-IIb-like		catB7-like	fosA-like	sul1			2017-10-16	ST111	1
PSA-2017-10	>32	128/4	>32	>8	>8/4	>8/4	>8	>16	>16	4	>32	>32	>8	>8	2	≤16	blaOXA-50,blaPAO-like,blaVIM-2	aacA29-like,aph(3')-IIb-like		catB7-like	fosA-like	sul1			2017-12-27	ST111	1
PSA-2018-05	>32	>128/4	>32	>8	>8/4	>8/4	>8	>16	>16	8	>32	>32	>8	>8	≤1	≤16	blaOXA-50,blaPAO-like,blaVIM-2	aacA29-like,aph(3')-IIb-like		catB7-like	fosA-like	sul1			2018-06-22	ST111	1
PSA-2018-08	32	32/4	16	>8	>8/4	>8/4	>8	>16	4	4	>32	>32	>8	>8	≤1	≤16	blaOXA-50,blaPAO-like,blaVIM-2	aacA29-like,aph(3')-IIb-like		catB7-like	fosA-like	sul1			2018-11-12	ST111	1
PSA-2020-04	16	16/4	16	>8	>8/4	>8/4	>8	>16	8	4	>32	>32	>8	>8	≤1	≤16	blaOXA-50,blaPAO-like,blaVIM-2	aacA29-like,aph(3')-IIb-like		catB7-like	fosA-like	sul1			2020-04-27	ST111	1
PSA-2019-05	>32	>128/4	>32	>8	4/4	8/4	>8	>16	>16	2	0.5	8	2	4	2	>128	blaOXA-50-like,blaPAO-like	aph(3')-IIb-like		catB7-like	fosA-like				2019-08-05	ST970	2
PSA-2019-07	32	32/4	>32	>8	>8/4	>8/4	8	16	>16	4	0.5	8	2	8	2	128	blaOXA-50-like,blaPAO-like	aph(3')-IIb-like		catB7-like	fosA-like				2019-09-16	ST970	2
PSA-2019-09	32	32/4	>32	>8	>8/4	>8/4	8	16	>16	4	0.5	8	8	8	2	128	blaOXA-50-like,blaPAO-like	aph(3')-IIb-like		catB7-like	fosA-like				2019-09-23	ST970	2
PSA-2019-10	32	32/4	>32	>8	>8/4	>8/4	8	16	>16	2	0.5	8	8	8	2	128	blaOXA-50-like,blaPAO-like	aph(3')-IIb-like		catB7-like	fosA-like				2019-09-23	ST970	2
PSA-2016-09	>32	32/4	>32	>8	>8/4	>8/4	>8	>16	>16	>32	>32	>32	>8	>8	≤1	128	blaOXA-10-like,blaOXA-50-like,blaPAO-like,blaVEB-1	aadA1-like,aadB,aph(3')-IIb-like		catB7-like	fosA-like	sul1	dfrB2-like	tet(A)-like	2016-11-23	ST357	3
PSA-2018-07	>32	32/4	>32	>8	>8/4	>8/4	>8	>16	>16	>32	>32	32	>8	>8	≤1	64	blaOXA-10-like,blaOXA-50-like,blaPAO-like,blaVEB-1	aadA1-like,aadB,aph(3')-IIb-like		catB7-like	fosA-like	sul1	dfrB2-like	tet(A)-like	2018-11-15	ST357	3
PSA-2015-01	>32	128/4	32	>8	≤1/4	4/4	>8	16	>16	>32	>32	16	>8	>8	≤1	64	blaOXA-10-like,blaOXA-50-like,blaPAO-like	aadA1-like,aadA13,aph(3')-IIb-like	aac(6')Ib-cr-like, aacA4-like	catB7-like,cmlA1-like	fosA-like	sul1-like		tet(G)	2015-01-01	ST235	singleton
PSA-2015-02	>32	64/4	>32	>8	>8/4	>8/4	>8	16	>16	>32	32	8	8	>8	2	>128	blaOXA-129-like,blaOXA-50-like,blaPAO-like	aph(3')-IIb-like	aac(6')Ib-cr-like, aacA4-like	catB7-like	fosA-like	sul1			2015-02-26	ST395	singleton
PSA-2015-03	>32	128/4	>32	>8	4/4	>8/4	8	16	>16	1	0.5	≤4	2	4	≤1	>128	blaOXA-50-like,blaPAO-like	aph(3')-IIb-like		catB7-like	fosA-like				2015-04-25	ST1233	singleton
PSA-2015-04	>32	32/4	32	>8	>8/4	>8/4	>8	>16	16	16	8	≤4	>8	>8	≤1	>128	blaACT-5-like,blaOXA-50-like,blaPAO-like,blaVIM-2	aac(6')-IIc,aph(3')-IIb-like		catB7-like	fosA-like	sul1		tet(G)-like	2015-06-12	ST273	singleton
PSA-2015-05	16	32/4	8	8	≤1/4	2/4	8	16	16	4	0.5	≤4	4	>8	2	128	blaOXA-50-like,blaPAO-like	aph(3')-IIb-like		catB7-like	fosA-like				2015-10-06	ST980	singleton
PSA-2015-06	32	64/4	8	>8	≤1/4	4/4	8	16	>16	16	1	8	4	4	≤1	128	blaOXA-50, blaPAO-like	aph(3')-IIb-like		catB7-like	fosA-like				2015-10-17	ST17	singleton
PSA-2016-02	32	64/4	8	>8	2/4	8/4	>8	>16	>16	4	0.5	8	>8	>8	≤1	>128	blaOXA-50-like,blaPAO-like	aph(3')-IIb-like		catB7-like	fosA-like				2016-03-10	ST395	singleton
PSA-2016-05	>32	64/4	>32	>8	>8/4	>8/4	>8	>16	16	>32	16	16	>8	>8	2	>128	blaGES-5-like,blaNDM-1,blaOXA-50,blaPAO-like	aadB,aph(3')-IIb-like,aph(3')-VIa-like,strA,strB			fosA-like	sul1-like		tet(A)	2016-09-07	ST654	singleton
PSA-2016-06	>32	32/4	16	8	≤1/4	≤1/4	>8	8	8	2	0.5	8	4	8	≤1	128	blaOXA-50-like,blaPAO-like	aph(3')-IIb-like		catB7-like	fosA-like				2016-10-01	ST918	singleton
PSA-2016-08	>32	128/4	>32	>8	>8/4	2/4	8	16	16	1	≤0.25	≤4	2	4	≤1	64	blaOXA-50-like,blaPAO-like	aph(3')-IIb-like		catB7-like	fosA-like				2016-11-05	ST1743	singleton
PSA-2017-01	>32	>128/4	>32	>8	2/4	8/4	8	>16	>16	4	1	8	8	>8	2	>128	blaOXA-50-like,blaPAO-like	aph(3')-IIb-like		catB7-like	fosA-like				2017-01-20	ST1044	singleton
PSA-2017-02	>32	64/4	32	>8	>8/4	>8/4	>8	>16	16	>32	>32	>32	>8	>8	≤1	128	blaOXA-50-like,blaPAO-like,blaVIM-4	aac(3)-Ic,aadB,aph(3')-IIb-like,aph(3')-VIa-like		catB7-like,cmlA1-like	fosA-like	sul1			2017-02-13	ST235	singleton
PSA-2017-04	32	64/4	>32	>8	>8/4	>8/4	>8	>16	4	>32	32	8	4	4	2	128	blaOXA-50,blaPAO-like,blaVIM-1	aadA1,aadA13,aadA7-like,aph(3')-IIb-like	aac(6')Ib-cr-like, aacA4-like	catB7-like	fosA-like	sul1-like			2017-08-22	ST3618	singleton
PSA-2017-05	32	32/4	8	8	≤1/4	8/4	>8	>16	>16	2	1	≤4	1	2	≤1	128	blaOXA-50-like,blaPAO-like	aph(3')-IIb-like		catB7-like	fosA-like				2017-10-02	ST395	singleton
PSA-2017-08	>32	128/4	>32	>8	2/4	4/4	>8	16	>16	2	0.5	≤4	1	2	2	>128	blaOXA-50-like,blaPAO-like	aph(3')-IIb-like		catB7-like	fosA-like				2017-10-19	ST274	singleton
PSA-2017-09	>32	64/4	32	8	≤1/4	2/4	>8	16	16	1	0.5	≤4	1	2	2	128	blaOXA-50-like,blaPAO-like	aph(3')-IIb-like		catB7-like	fosA-like				2017-10-06	ST2069	singleton
PSA-2018-01	>32	>128/4	>32	>8	4/4	4/4	>8	16	>16	2	0.5	8	2	2	2	>128	blaOXA-50-like,blaPAO-like	aph(3')-IIb-like		catB7-like	fosA-like				2018-01-29	ST2167	singleton
PSA-2018-02	>32	64/4	>32	>8	>8/4	8/4	>8	>16	>16	32	16	16	8	>8	≤1	>128	blaOXA-50-like,blaPAO-like	aph(3')-IIb-like		catB7-like	fosA-like				2018-02-08	ST274	singleton
PSA-2018-03	16	16/4	16	8	≤1/4	4/4	>8	16	8	4	1	8	4	4	≤1	>128	blaOXA-50-like,blaPAO-like	aph(3')-IIb-like		catB7-like	fosA-like				2018-03-05	ST701	singleton
PSA-2018-04	16	16/4	8	>8	≤1/4	4/4	>8	16	16	8	2	16	4	8	≤1	>128	blaOXA-50-like,blaPAO-like	aph(3')-IIb-like		catB7-like	fosA-like				2018-05-26	ST291	singleton
PSA-2018-06	32	32/4	>32	>8	>8/4	>8/4	>8	>16	>16	≤0.25	≤0.25	≤4	>8	>8	2	128	blaOXA-50,blaPAO-like,blaVIM-2	aph(3')-IIb-like,strA,strB		catB7-like	fosA-like	sul1-like		tet(A),tet(G)	2018-11-10	ST654	singleton
PSA-2019-01	>32	128/4	>32	>8	≤1/4	2/4	>8	16	>16	2	0.5	≤4	2	2	≤1	>128	blaOXA-50, blaPAO-like	aph(3')-IIb-like		catB7-like	fosA-like				2019-02-25	ST207	singleton
PSA-2019-02	16	32/4	16	8	≤1/4	4/4	>8	16	>16	1	≤0.25	≤4	4	>8	≤1	128	blaOXA-50-like,blaPAO-like	aph(3')-IIb-like		catB7-like	fosA-like				2019-03-22	ST3480	singleton
PSA-2019-03	>32	>128/4	>32	>8	>8/4	>8/4	>8	>16	>16	1	8	8	>8	>8	≤1	128	blaOXA-50-like,blaPAO-like	aph(3')-IIb-like		catB7-like	fosA-like				2019-07-09	ST1320	singleton
PSA-2019-04	32	64/4	8	8	≤1/4	2/4	8	16	16	16	4	32	2	4	≤1	64	blaOXA-50-like,blaPAO-like	aph(3')-IIb-like		catB7-like	fosA-like				2019-07-28	ST395	singleton
PSA-2019-06	32	32/4	16	>8	≤1/4	4/4	>8	>16	>16	1	1	8	8	>8	≤1	>128	blaOXA-50-like,blaPAO-like	aph(3')-IIb-like		catB7-like	fosA-like				2019-08-07	ST508	singleton
PSA-2019-08	>32	>128/4	32	>8	≤1/4	≤1/4	>8	16	>16	16	2	32	2	2	≤1	>128	blaOXA-50-like,blaPAO-like	aph(3')-IIb-like		catB7-like	fosA-like				2019-09-17	ST2332	singleton
PSA-2019-11	32	32/4	16	8	≤1/4	4/4	>8	16	16	16	2	32	4	>8	≤1	64	blaOXA-50-like,blaPAO-like	aph(3')-IIb-like		catB7-like	fosA-like				2019-10-20	ST309	singleton
PSA-2019-12	>32	>128/4	32	>8	≤1/4	8/4	8	16	>16	4	0.5	8	1	2	≤1	64	blaOXA-50-like,blaPAO-like	aadA6,aph(3')-IIb-like		catB7-like	fosA-like	sul1			2019-10-30	ST235	singleton
PSA-2019-13	32	64/4	32	8	≤1/4	8/4	>8	16	>16	1	1	≤4	1	2	≤1	>128	blaOXA-50-like,blaPAO-like	aph(3')-IIb-like		catB7-like	fosA-like				2019-11-11	ST27	singleton
PSA-2019-14	>32	64/4	>32	>8	2/4	>8/4	8	16	>16	4	4	≤4	1	2	≤1	128	blaOXA-50, blaPAO-like	aph(3')-IIb-like		catB7-like	fosA-like				2019-11-28	ST207	singleton
PSA-2020-01	16	32/4	16	8	≤1/4	2/4	>8	16	4	2	1	8	1	2	≤1	128	blaOXA-50-like,blaPAO-like	aph(3')-IIb-like		catB7-like	fosA-like				2020-01-01	ST399	singleton
PSA-2020-02	>32	64/4	32	>8	≤1/4	8/4	>8	>16	>16	8	2	≤4	2	2	≤1	128	blaOXA-50-like,blaPAO-like	aph(3')-IIb-like		catB7-like	fosA-like				2020-02-05	ST274	singleton
PSA-2020-03	n.d.	n.d.	n.d.	n.d.	n.d.	n.d.	n.d.	n.d.	n.d.	n.d.	n.d.	n.d.	n.d.	n.d.	n.d.	n.d.	blaOXA-50-like,blaPAO-like	aph(3')-IIb-like		catB7-like	fosA-like				2020-04-23	ST871	singleton

## Sheet: Mikrobank
	lfd.Nr.	Auftrags-Nummer	Materialeingang	Einfrierposition	Mat.Entn.Datum	1. Nachweis	Materialart	Lokalisation
1	7551	15-MI316247-2	2015-12-10	96/C06	2015-12-10	2015-12-10	Abstrich	Wunde (oberflächlich)
2	7605	15-MI318184-1	2015-12-24	97/A15	2015-12-24	2015-12-24	Trachealsekret
3	7858	16-UM002055-1	2016-02-21	100/C13	2016-02-21	2016-02-21	Katheterurin
4	8029	16-MI332752-1	2016-04-07	102/E04	2016-04-07	2016-04-07	Trachealsekret
5	8091	16-MI334678-2	2016-04-21	103/D06	2016-04-21	2016-04-21	Trachealsekret
6	8884	16-MI361101	2016-10-28	114/B04	2016-10-28	2016-10-28	Trachealsekret
7	9102	16-MI366162-1	2016-12-05	117/A12	2016-12-05	2016-12-05	Trachealsekret
8	9144	16-MI367147	2016-12-12	117/D09	2016-12-12	2016-12-12	Abstrich	Unbekannt
9	10084	17-UM061623	2017-07-11	130/B04	2017-07-11	2017-07-11	Abstrich	perianal
10	10596	17-MI408004	2017-10-09	137/A06	2017-10-09	2017-10-09	Abstrich	Wunde (Oberflächlich)
11	10603	17-UM73986-1	2017-10-16	137/A13	2017-10-16	2017-10-16	Abstrich	Rachen/Nase
12	10964	17-MI417957	2017-12-27	141/E14	2017-12-27	2017-12-27	Trachealsekret
13	11750	18-UM104363	2018-06-22	152/C05		2018-06-22	Katheterurin
14	12536	18-MI461020-1	2018-11-23	162/E11		2018-11-12	Abstrich	Wunde (Oberflächlich)
15	14805	264275227261	2020-04-27	193/A15		2020-04-27	Abstrich	Anus
16	13761	164270409431	2019-08-05	179/B06		2019-08-05	Trachealsekret
17	13941	164270495171	2019-09-16	181/D06		2019-09-16	Abstrich	Rachen/Nase
18	13962	164270495731	2019-09-23	181/E12		2019-09-23	Abstrich	Wunde
19	13963	164270495851	2019-09-23	181/E13		2019-09-23	Abstrich	Rektum
20	9026	16-MI264517	2016-11-23	116/A11		2016-11-23	Bronchialsekret
21	12504	18-MI459900-1	2018-11-15	162/C09		2018-11-15	Trachealsekret
22	5105	14-MI241614-1	2014-06-08	63/E05		2014-06-08	Perianalabstrich		x
23	6251	15-MI276411-2	2015-02-26	79/A11		2015-02-26	Abstrich	Dekubitus
24	6559	15-MI284793-1	2015-04-27	83/B04		2015-04-25	Abstrich	Rachen/Nase
25	6713	15-MI291059	2015-06-12	85/B08	2015-06-12	2015-06-12	Abstrich	Perianal
26	7290	15-MI307375-1	2015-10-06	92/E15		2015-10-06	Trachealsekret
27	7349	15-MI308867-1	2015-10-17	93/D14		2015-10-17	Gewebeprobe
28	7921	16-MI328735-1	2016-03-10	101/C01		2016-03-10	Trachealsekret		x
29	8674	16-UM024713-1	2016-09-07	111/C04	2016-09-07	2016-09-07	Katheterurin
30	8764	16-MI357086	2016-10-01	112/D04		2016-10-01	Trachealsekret
31	8883	16-MI362072	2016-11-05	114/B03		2016-11-05	Abstrich	intraoperativ
32	9243	17-MI372602	2017-01-20	119/A03		2017-01-20	Bronchialsekret
33	9411	17-UM043286	2017-02-13	121/B06		2017-02-13	Abstrich	Perianal
34	10337	17-UM67068-2	2017-08-22	133/D02		2017-08-22	Katheterurin
35	10523	17-UM72338-1	2017-10-02	136/A08		2017-10-02	Abstrich	Rachen/Nase
36	10632	17-MI409747	2017-10-23	137/C12		2017-10-19	Trachealsekret
37	10942	17-MI417043-3	2017-12-19	141/D07		2016-10-06	Gewebeprobe
38	11114	18-MI422815-1	2018-02-01	143/E14		2018-01-29	Abstrich	Wunde (oberflächlich)
39	11151	18-MI423753-2	2018-02-08	144/C06		2018-02-08	Trachealsekret
40	11479	18-MI435047-1	2018-05-03	148/E04		2018-03-05	Bronchialsekret
41	11599	18-MI437897-1	2018-05-26	150/C04		2018-05-26	Gewebeprobe
42	12503	18-UM123094-1	2018-11-10	162/C08		2018-11-10	Mittelstrahlurin
43	13013	19-MI473100-1	2019-02-25	169/B08		2019-02-25	Bronchialsekret
44	13097	19-UM139250-1	2019-03-22	170/C02		2019-03-22	Abstrich	Rachen/Nase
45	13657	164270046011	2019-07-09	177/E07		2019-07-09	Abstrich	Perianal
46	13730	164270077241	2019-07-28	178/E05		2019-07-28	Trachealsekret
47	13760	164270409641	2019-08-07	179/B05		2019-08-07	Abstrich	Rektum
48	13957	164270403461	2019-09-17	181/E07		2019-09-17	Bronchialsekret
49	14117	164270404721	2019-10-20	184/A02		2019-10-20	Bronchialsekret
50	14196	165999523411	2019-10-30	185/A06		2019-10-30	Abstrich	Rektum
51	14235	164270610181	2019-11-11	185/C15		2019-11-11	Abstrich	Rektum
52	14277	164275029161	2019-11-28	186/A12		2019-11-28	Abstrich	Anus
53	14414	264275079131	2020-01-09	187/E14		2019-12-17	Bronchialsekret
54	14518	264275116741	2020-02-05	189/B13		2020-02-05	Abstrich	Rachen/Nase
55	14779	264275223641	2020-04-23	192/E04	2020-04-23	2020-04-23	Trachealsekret
